# Supplementary material for: Effect of Dietary Fiber on the Composition of the Murine Dental Microbiome
Source: Dent J (Basel). 2019 Jun 1;7(2):58. doi: 10.3390/dj7020058 (PMC6630570; doi:10.3390/dj7020058)
Supplement: Supplementary file 1 [file dentistry-07-00058-s001.zip]

Archive with 1 entries (1 files):
- dentistry-479857-supplementary.docx
